# Supplementary material for: Bridging East and West: Real-World Clinicogenomic Landscape of Metastatic NSCLC in Türkiye
Source: Genes (Basel). 2025 Dec 3;16(12):1446. doi: 10.3390/genes16121446 (PMC12733280; doi:10.3390/genes16121446)
Supplement: Supplementary file 1 [file genes-16-01446-s001.zip]

Archive with 1 entries (1 files):
- genes-4002977-supplementary.pdf
